# Supplementary material for: CALEOSIN 1 interaction with AUTOPHAGY-RELATED PROTEIN 8 facilitates lipid droplet microautophagy in seedlings
Source: Plant Physiol. 2023 Aug 24;193(4):2361–80. doi: 10.1093/plphys/kiad471 (PMC10663143; doi:10.1093/plphys/kiad471)
Supplement: kiad471_Supplementary_Data [file kiad471_supplementary_data.zip]

Archive with 3 entries (3 files):
- PP2023-RA-00609DR1_Supplemental_Data_revised_KIAD471.pdf
- Supplemental Data Set S1.xlsx
- Supplemental Data Set S2.xlsx
