# Supplementary material for: CALEOSIN 1 interaction with AUTOPHAGY-RELATED PROTEIN 8 facilitates lipid droplet microautophagy in seedlings
Source: Plant Physiol. 2023 Aug 24;193(4):2361–80. doi: 10.1093/plphys/kiad471 (PMC10663143; doi:10.1093/plphys/kiad471)
Supplement: kiad471_Supplementary_Data [file kiad471_supplementary_data.zip › Supplemental Data Set S2.xlsx]

## Sheet: Main Figure
	Supplemental Data Set 2. ANOVA and Student’s t-test results
	Figure 1A							Figure 8C								Figure 9B
	a) 16:0							a) ATG8b								Anova Table	Sum of squares (SS)	Degrees of	Mean square	F statistic	p-value
																		freedom n	MS
	Anova Table	Sum of squares (SS)	Degrees of	Mean square	F statistic	p-value		Anova Table	Sum of squares (SS)	Degrees of	Mean square	F statistic	p-value			Treatment	4.6274	4	1.1568	72.6978	2.66e-15
			freedom n	MS						freedom n	MS					Error	0.4933	31	0.0159
	Treatment	1.1689	3	0.3896	5.4604	0.0065		Treatment	0.7456	3	0.2485	10.595	0.0011			Total	5.1207	35
	Error	1.4245	20	0.0712				Error	0.2815	12	0.0235
	Total	2.5934	23					Total	1.027	15
	b) 18:0							b) ATG8h
	Anova Table	Sum of squares (SS)	Degrees of	Mean square	F statistic	p-value		Anova Table	Sum of squares (SS)	Degrees of	Mean square	F statistic	p-value
			freedom n	MS						freedom n	MS
	Treatment	0.184	3	0.0613	3.8737	0.0247		Treatment	0.6138	3	0.2046	24.7729	1.9868e-05
	Error	0.3167	20	0.0158				Error	0.0991	12	0.0083
	Total	0.5007	23					Total	0.7129	15
	c) 18:1							Student’s t test (α=0.01)
	Anova Table	Sum of squares (SS)	Degrees of	Mean square	F statistic	p-value		a) CLO1
			freedom n	MS
	Treatment	24.5792	3	8.1931	24.8262	6.0082e-07			Mean	Variance	N	df	p-value	significant
	Error	6.6003	20	0.33				ATG8b	0.8642	0.03863	4	6	0.1167	no
	Total	31.1795	23					ATG8h	0.6334	0.02487	4
	d) 18:2							b) CLO2
	Anova Table	Sum of squares (SS)	Degrees of	Mean square	F statistic	p-value			Mean	Variance	N	df	p-value	significant
			freedom n	MS				ATG8b	0.4257	0.0035	4	6	0.01895	no
	Treatment	1.3558	3	0.4519	1.2951	0.3035		ATG8h	0.2966	0.00307	4
	Error	6.9787	20	0.3489
	Total	8.3345	23					c) CLO3
	e) 18:3								Mean	Variance	N	df	p-value	significant
								ATG8b	0.8545	0.0259	4	6	0.000363	yes
	Anova Table	Sum of squares (SS)	Degrees of	Mean square	F statistic	p-value		ATG8h	0.2274	0.00444	4
			freedom n	MS
	Treatment	3.855	3	1.285	6.052	0.0042		d) OLE1
	Error	4.2465	20	0.2123
	Total	8.1015	23						Mean	Variance	N	df	p-value	significant
								ATG8b	1	0.02579	4	6	0.00635	yes
								ATG8h	0.6665	0.00066	4
	f) 20:0
	Anova Table	Sum of squares (SS)	Degrees of	Mean square	F statistic	p-value
			freedom n	MS
	Treatment	0.1111	3	0.037	5.7149	0.0054
	Error	0.1296	20	0.0065
	Total	0.2407	23
	g) 20:1
	Anova Table	Sum of squares (SS)	Degrees of	Mean square	F statistic	p-value
			freedom n	MS
	Treatment	13.6347	3	4.5449	29.6994	1.4479e-07
	Error	3.0606	20	0.153
	Total	16.6953	23
	Figure 1B
	a) 24h
	Anova Table	Sum of squares (SS)	Degrees of	Mean square	F statistic	p-value
			freedom n	MS
	Treatment	38.3669	3	12.789	1.3649	0.2822
	Error	187.4	20	9.37
	Total	225.767	23
	b) 48h
	Anova Table	Sum of squares (SS)	Degrees of	Mean square	F statistic	p-value
			freedom n	MS
	Treatment	76.7401	3	25.58	2.0509	0.1408
	Error	236.981	19	12.4727
	Total	313.721	22
	c) 72h
	Anova Table	Sum of squares (SS)	Degrees of	Mean square	F statistic	p-value
			freedom n	MS
	Treatment	497.199	3	165.733	6.7225	0.0026
	Error	493.068	20	24.6534
	Total	990.267	23
	d) 96h
	Anova Table	Sum of squares (SS)	Degrees of	Mean square	F statistic	p-value
			freedom n	MS
	Treatment	332.119	3	110.706	4.7138	0.0353
	Error	187.886	19	23.4857
	Total	520.005	22
	Figure 1C
	a) 24h
	Anova Table	Sum of squares (SS)	Degrees of	Mean square	F statistic	p-value
			freedom n	MS
	Treatment	15.225	3	5.075	0.7917	0.5128
	Error	128.211	20	6.4105
	Total	143.436	23
	b) 48h
	Anova Table	Sum of squares (SS)	Degrees of	Mean square	F statistic	p-value
			freedom n	MS
	Treatment	24.3929	3	8.131	0.7881	0.5146
	Error	206.339	20	10.3169
	Total	230.732	23
	c) 72h
	Anova Table	Sum of squares (SS)	Degrees of	Mean square	F statistic	p-value
			freedom n	MS
	Treatment	117.636	3	39.212	2.6124	0.076
	Error	300.203	20	15.0101
	Total	417.839	23
	d) 96h
	Anova Table	Sum of squares (SS)	Degrees of	Mean square	F statistic	p-value
			freedom n	MS
	Treatment	356.852	3	118.951	4.0495	0.022
	Error	558.109	19	29.3742
	Total	914.961	22

## Sheet: Supplemental Figure 
	Supplemental Figure S3A							Supplemental Figure S4A								Supplemental Figure S9B
	a) 16:0							a) 16:0								Anova Table	Sum of squares (SS)	Degrees of	Mean square	F statistic	p-value
																		freedom n	MS
	Anova Table	Sum of squares (SS)	Degrees of	Mean square	F statistic	p-value		Anova Table	Sum of squares (SS)	Degrees of	Mean square	F statistic	p-value			Treatment	2.7344	4	0.6836	44.9308	8.0134e-09
			freedom n	MS						freedom n	MS					Error	0.2586	17	0.0152
	Treatment	1.8415	3	0.6138	9.9965	0.0003		Treatment	1.1596	3	0.3865	25.7042	4.5786e-07			Total	2.993	21
	Error	1.2281	20	0.0614				Error	0.3008	20	0.015
	Total	3.0697	23					Total	1.4604	23
	b) 18:0							b) 18:0
	Anova Table	Sum of squares (SS)	Degrees of	Mean square	F statistic	p-value		Anova Table	Sum of squares (SS)	Degrees of	Mean square	F statistic	p-value
			freedom n	MS						freedom n	MS
	Treatment	0.4314	3	0.1438	0.8981	0.4594		Treatment	0.1738	3	0.0579	0.8642	0.4759
	Error	3.2025	20	0.1601				Error	1.3408	20	0.067
	Total	3.634	23					Total	1.5146	23
	c) 18:1							c) 18:1
	Anova Table	Sum of squares (SS)	Degrees of	Mean square	F statistic	p-value		Anova Table	Sum of squares (SS)	Degrees of	Mean square	F statistic	p-value
			freedom n	MS						freedom n	MS
	Treatment	28.6311	3	9.5437	23.1982	1.0149e-06		Treatment	23.9957	3	7.9986	71.8572	6.9158e-11
	Error	8.228	20	0.4114				Error	2.2262	20	0.1113
	Total	36.8591	23					Total	26.2219	23
	d) 18:2							d) 18:2
	Anova Table	Sum of squares (SS)	Degrees of	Mean square	F statistic	p-value		Anova Table	Sum of squares (SS)	Degrees of	Mean square	F statistic	p-value
			freedom n	MS						freedom n	MS
	Treatment	0.9612	3	0.3204	0.5914	0.6278		Treatment	1.0821	3	0.3607	2.8866	0.0611
	Error	10.8361	20	0.5418				Error	2.4992	20	0.125
	Total	11.7973	23					Total	3.5813	23
	e) 18:3							e) 18:3
	Anova Table	Sum of squares (SS)	Degrees of	Mean square	F statistic	p-value		Anova Table	Sum of squares (SS)	Degrees of	Mean square	F statistic	p-value
			freedom n	MS						freedom n	MS
	Treatment	1.3124	3	0.4375	0.9519	0.4345		Treatment	3.7439	3	1.248	13.7756	4.2225e-05
	Error	9.1916	20	0.4596				Error	1.8118	20	0.0906
	Total	10.504	23					Total	5.5557	23
	f) 20:0							f) 20:0
	Anova Table	Sum of squares (SS)	Degrees of	Mean square	F statistic	p-value		Anova Table	Sum of squares (SS)	Degrees of	Mean square	F statistic	p-value
			freedom n	MS						freedom n	MS
	Treatment	0.6602	3	0.2201	1.0995	0.3725		Treatment	0.0423	3	0.0141	0.1275	0.9427
	Error	4.0034	20	0.2002				Error	2.209	20	0.1105
	Total	4.6636	23					Total	2.2513	23
	g) 20:1
								g) 20:1
	Anova Table	Sum of squares (SS)	Degrees of	Mean square	F statistic	p-value		Anova Table	Sum of squares (SS)	Degrees of	Mean square	F statistic	p-value
			freedom n	MS						freedom n	MS
	Treatment	6.2431	3	2.081	11.778	0.0001		Treatment	14.2145	3	4.7382	69.6566	9.1784e-11
	Error	3.5337	20	0.1767				Error	1.3604	20	0.068
	Total	9.7768	23					Total	15.5749	23
	Supplemental Figure S3B							Supplemental Figure S4B
	a) 16:0							a) 16:0
	Anova Table	Sum of squares (SS)	Degrees of	Mean square	F statistic	p-value		Anova Table	Sum of squares (SS)	Degrees of	Mean square	F statistic	p-value
			freedom n	MS						freedom n	MS
	Treatment	2.2274	3	0.7425	9.6047	0.0005		Treatment	4.7272	3	4.7382	69.6566	9.1784e-11
	Error	1.4688	19	0.0773				Error	0.7759	20	0.068
	Total	3.6962	22					Total	5.5032	23
	b) 18:0							b) 18:0
	Anova Table	Sum of squares (SS)	Degrees of	Mean square	F statistic	p-value		Anova Table	Sum of squares (SS)	Degrees of	Mean square	F statistic	p-value
			freedom n	MS						freedom n	MS
	Treatment	0.1603	3	0.0534	11.2548	0.0002		Treatment	0.0755	3	0.0252	2.7292	0.0711
	Error	0.0902	19	0.0047				Error	0.1845	20	0.0092
	Total	0.2505	22					Total	0.26	23
	c) 18:1							c) 18:1
	Anova Table	Sum of squares (SS)	Degrees of	Mean square	F statistic	p-value		Anova Table	Sum of squares (SS)	Degrees of	Mean square	F statistic	p-value
			freedom n	MS						freedom n	MS
	Treatment	13.982	3	4.6607	11.4987	0.0002		Treatment	28.3943	3	9.4648	66.3134	1.4336e-10
	Error	7.7011	19	0.4053				Error	2.8546	20	0.1427
	Total	21.6831	22					Total	31.2489	23
	d) 18:2							d) 18:2
	Anova Table	Sum of squares (SS)	Degrees of	Mean square	F statistic	p-value		Anova Table	Sum of squares (SS)	Degrees of	Mean square	F statistic	p-value
			freedom n	MS						freedom n	MS
	Treatment	1.9632	3	0.6544	2.5131	0.0893		Treatment	3.088	3	1.0293	6.6912	0.0026
	Error	4.9476	19	0.2604				Error	3.0766	20	0.1538
	Total	6.9108	22					Total	6.1646	23
	e) 18:3							e) 18:3
	Anova Table	Sum of squares (SS)	Degrees of	Mean square	F statistic	p-value		Anova Table	Sum of squares (SS)	Degrees of	Mean square	F statistic	p-value
			freedom n	MS						freedom n	MS
	Treatment	20.1029	3	6.701	8.4329	0.0009		Treatment	10.1191	3	3.373	22.7823	1.1656e-06
	Error	15.0978	19	0.7946				Error	2.9611	20	0.1481
	Total	35.2007	22					Total	13.0802	23
	f) 20:0							f) 20:0
	Anova Table	Sum of squares (SS)	Degrees of	Mean square	F statistic	p-value		Anova Table	Sum of squares (SS)	Degrees of	Mean square	F statistic	p-value
			freedom n	MS						freedom n	MS
	Treatment	0.1431	3	0.0477	6.1643	0.0042		Treatment	0.0819	3	0.0273	8.1465	0.001
	Error	0.1471	19	0.0077				Error	0.0671	20	0.0034
	Total	0.2902	22					Total	0.149	23
	g) 20:1							g) 20:1
	Anova Table	Sum of squares (SS)	Degrees of	Mean square	F statistic	p-value		Anova Table	Sum of squares (SS)	Degrees of	Mean square	F statistic	p-value
			freedom n	MS						freedom n	MS
	Treatment	9.5166	3	3.1722	24.8584	8.628e-07		Treatment	11.3892	3	3.7964	40.0849	1.2e-08
	Error	2.4246	19	0.1276				Error	1.8942	20	0.0947
	Total	11.9412	22					Total	13.2834	23
	Supplemental Figure S3C							Supplemental Figure S4C
	a) 16:0							a) 16:0
	Anova Table	Sum of squares (SS)	Degrees of	Mean square	F statistic	p-value		Anova Table	Sum of squares (SS)	Degrees of	Mean square	F statistic	p-value
			freedom n	MS						freedom n	MS
	Treatment	3.752	3	1.2507	6.3322	0.0034		Treatment	0.5516	3	0.1839	0.4162	0.7433
	Error	3.9502	20	0.1975				Error	8.8359	20	0.4418
	Total	7.7022	23					Total	9.3875	23
	b) 18:0							b) 18:0
								Anova Table	Sum of squares (SS)	Degrees of	Mean square	F statistic	p-value
	Anova Table	Sum of squares (SS)	Degrees of	Mean square	F statistic	p-value				freedom n	MS
			freedom n	MS				Treatment	0.0872	3	0.0291	2.5138	0.0877
	Treatment	0.4677	3	0.1559	4.6801	0.0124		Error	0.2313	20	0.0116
	Error	0.6662	20	0.0333				Total	0.3185	23
	Total	1.134	23
	c) 18:1							c) 18:1
	Anova Table	Sum of squares (SS)	Degrees of	Mean square	F statistic	p-value		Anova Table	Sum of squares (SS)	Degrees of	Mean square	F statistic	p-value
			freedom n	MS						freedom n	MS
	Treatment	11.4136	3	3.8045	4.7234	0.0119		Treatment	11.0432	3	3.6811	4.3982	0.0157
	Error	16.1093	20	0.8055				Error	16.7388	20	0.8369
	Total	27.5229	23					Total	27.782	23
	d) 18:2							d) 18:2
	Anova Table	Sum of squares (SS)	Degrees of	Mean square	F statistic	p-value		Anova Table	Sum of squares (SS)	Degrees of	Mean square	F statistic	p-value
			freedom n	MS						freedom n	MS
	Treatment	7.3508	3	2.4503	3.4343	0.0366		Treatment	0.7926	3	0.2642	3.2409	0.0438
	Error	14.2696	20	0.7135				Error	1.6303	20	0.0815
	Total	21.6204	23					Total	2.4229	23
	e) 18:3							e) 18:3
	Anova Table	Sum of squares (SS)	Degrees of	Mean square	F statistic	p-value		Anova Table	Sum of squares (SS)	Degrees of	Mean square	F statistic	p-value
			freedom n	MS						freedom n	MS
	Treatment	56.6024	3	18.8675	3.5796	0.0321		Treatment	4.6415	3	1.5472	14.3918	3.157e-05
	Error	105.417	20	5.2708				Error	2.1501	20	0.1075
	Total	162.019	23					Total	6.7916	23
	f) 20:0							f) 20:0
	Anova Table	Sum of squares (SS)	Degrees of	Mean square	F statistic	p-value		Anova Table	Sum of squares (SS)	Degrees of	Mean square	F statistic	p-value
			freedom n	MS						freedom n	MS
	Treatment	0.365	3	0.1217	6.6957	0.0026		Treatment	0.0735	3	0.0245	5.7321	0.0053
	Error	0.3634	20	0.0182				Error	0.0855	20	0.0043
	Total	0.7283	23					Total	0.1591	23
	g) 20:1							g) 20:1
	Anova Table	Sum of squares (SS)	Degrees of	Mean square	F statistic	p-value		Anova Table	Sum of squares (SS)	Degrees of	Mean square	F statistic	p-value
			freedom n	MS						freedom n	MS
	Treatment	26.1942	3	8.7314	12.249	9.0181e-05		Treatment	11.43	3	3.81	15.516	1.8959e-05
	Error	14.2565	20	0.7128				Error	4.9111	20	0.2456
	Total	40.4507	23					Total	16.3411	23
	Supplemental Figure S3D							Supplemental Figure S4D
	a) 16:0							a) 16:0
	Anova Table	Sum of squares (SS)	Degrees of	Mean square	F statistic	p-value		Anova Table	Sum of squares (SS)	Degrees of	Mean square	F statistic	p-value
			freedom n	MS						freedom n	MS
	Treatment	1.7666	3	0.5889	0.8358	0.4908		Treatment	10.7215	3	3.5738	2.6201	0.0806
	Error	13.3874	19	0.7046				Error	25.9161	19	1.364
	Total	15.1541	22					Total	36.6375	22
	b) 18:0							b) 18:0
	Anova Table	Sum of squares (SS)	Degrees of	Mean square	F statistic	p-value		Anova Table	Sum of squares (SS)	Degrees of	Mean square	F statistic	p-value
			freedom n	MS						freedom n	MS
	Treatment	0.5272	3	0.1757	0.2185	0.8823		Treatment	0.1142	3	0.0381	2.7205	0.0732
	Error	15.2767	19	0.804				Error	0.2657	19	0.014
	Total	15.8039	22					Total	0.3799	22
	c) 18:1							c) 18:1
	Anova Table	Sum of squares (SS)	Degrees of	Mean square	F statistic	p-value		Anova Table	Sum of squares (SS)	Degrees of	Mean square	F statistic	p-value
			freedom n	MS						freedom n	MS
	Treatment	2.8966	3	0.9655	1.1972	0.3376		Treatment	20.524	3	6.8413	16.7676	1.4353e-05
	Error	15.3229	19	0.8065				Error	7.7522	19	0.408
	Total	18.2195	22					Total	28.2762	22
	d) 18:2							d) 18:2
	Anova Table	Sum of squares (SS)	Degrees of	Mean square	F statistic	p-value		Anova Table	Sum of squares (SS)	Degrees of	Mean square	F statistic	p-value
			freedom n	MS						freedom n	MS
	Treatment	1.2472	3	0.4157	0.4759	0.7028		Treatment	2.8139	3	0.938	2.2922	0.1108
	Error	16.6001	19	0.8737				Error	7.7749	19	0.4092
	Total	17.8473	22					Total	10.5888	22
	e) 18:3							e) 18:3
	Anova Table	Sum of squares (SS)	Degrees of	Mean square	F statistic	p-value		Anova Table	Sum of squares (SS)	Degrees of	Mean square	F statistic	p-value
			freedom n	MS						freedom n	MS
	Treatment	25.8427	3	8.6142	1.004	0.4126		Treatment	2.366	3	0.7887	2.1622	0.126
	Error	163.016	19	8.5798				Error	6.9304	19	0.3648
	Total	188.858	22					Total	9.2963	22
	f) 20:0							f) 20:0
	Anova Table	Sum of squares (SS)	Degrees of	Mean square	F statistic	p-value		Anova Table	Sum of squares (SS)	Degrees of	Mean square	F statistic	p-value
			freedom n	MS						freedom n	MS
	Treatment	1.1803	3	0.3934	0.7693	0.5254		Treatment	0.1818	3	0.0606	1.4511	0.2594
	Error	9.7174	19	0.5114				Error	0.7936	19	0.0418
	Total	10.8977	22					Total	0.9755	22
	g) 20:1							g) 20:1
	Anova Table	Sum of squares (SS)	Degrees of	Mean square	F statistic	p-value		Anova Table	Sum of squares (SS)	Degrees of	Mean square	F statistic	p-value
			freedom n	MS						freedom n	MS
	Treatment	9.9915	3	3.3305	3.0657	0.0529		Treatment	0.7322	3	0.2441	0.1888	0.9027
	Error	20.6412	19	1.0864				Error	24.5584	19	1.2925
	Total	30.6327	22					Total	25.2906	22
